# Supplementary material for: Research Progress on Active Ingredients and Product Development of Lycium ruthenicum Murray
Source: Molecules. 2024 May 11;29(10):2269. doi: 10.3390/molecules29102269 (PMC11123928; doi:10.3390/molecules29102269)
Supplement: Supplementary file 1 [file molecules-29-02269-s001.zip]

Archive with 1 entries (1 files):
- molecules-2950965-supplementary.pdf
